# Supplementary material for: Combined Metabolome and Transcriptome Analysis Revealed the Accumulation of Anthocyanins in Grape Berry (Vitis vinifera L.) under High-Temperature Stress
Source: Plants (Basel). 2024 Aug 27;13(17):2394. doi: 10.3390/plants13172394 (PMC11397361; doi:10.3390/plants13172394)
Supplement: Supplementary file 1 [file plants-13-02394-s001.zip]

Archive with 6 entries (4 files):
- plants-3128687-supplementary/
- plants-3128687-supplementary/Supplementary/
- plants-3128687-supplementary/Supplementary/Supplementary Figure.pdf
- plants-3128687-supplementary/Supplementary/Table S1.xlsx
- plants-3128687-supplementary/Supplementary/Table S2.xlsx
- plants-3128687-supplementary/Supplementary/Table S3.xlsx
