# Supplementary material for: Combined Metabolome and Transcriptome Analysis Revealed the Accumulation of Anthocyanins in Grape Berry (Vitis vinifera L.) under High-Temperature Stress
Source: Plants (Basel). 2024 Aug 27;13(17):2394. doi: 10.3390/plants13172394 (PMC11397361; doi:10.3390/plants13172394)
Supplement: Supplementary file 1 [file plants-13-02394-s001.zip › plants-3128687-supplementary/Supplementary/Table S1.xlsx]

## Sheet: Table S1
		Table S1. Average content and standard deviation (mean ± SD, n=3) of anthocyanins in ‘Summer Black’ and ‘Flame seedless’ grape cultivars by LC-MS/MS (µg/g).
		Category	Compounds	Summer Black		Flame seedless
				Control	Treatment	Control	Treatment
		Cyanidin
			Cyanidin-3,5-O-diglucoside	12.17 ± 1.15	1.57 ± 0.04	1.29 ± 0.04	1.35 ± 0.22
			Cyanidin-3-O-5-O-(6-O-coumaroyl)-diglucoside	8.37 ± 0.64	1.88 ± 0.04	nd	nd
			Cyanidin-3-O-rutinoside	0.11 ± 0.01	nd	0.27 ± 0.02	0.39 ± 0.05
			Cyanidin-3-O-(6-O-p-coumaroyl)-glucoside	91.84 ± 1.49	29.77 ± 0.21	114.12 ± 1.7	108.96 ± 6.63
			Cyanidin-3-O-xyloside	1.2 ± 0.09	0.14 ± 0	12.55 ± 0.68	14.31 ± 3.56
			Cyanidin-3-O-glucoside	67.21 ± 6.88	6.46 ± 0.13	476.21 ± 8.28	473.45 ± 36.26
			Cyanidin-3-O-sophoroside	nd	nd	0.39 ± 0.03	0.3 ± 0.07
			Cyanidin-3-O-galactoside	nd	nd	16.77 ± 3.17	20.81 ± 1.66
		Delphinidin
			Delphinidin-3,5-O-diglucoside	9.93 ± 0.7	1.63 ± 0.03	nd	nd
			Delphinidin-3-O-sophoroside	nd	nd	0.21 ± 0.01	0.19 ± 0.02
			Delphinidin-3-O-arabinoside	0.13 ± 0.01	0.13 ± 0	0.19 ± 0.01	0.17 ± 0.01
			Delphinidin-3-O-glucoside	128.58 ± 12.54	13.62 ± 0.61	457.4 ± 38.4	450.03 ± 70.44
			Delphinidin-3-O-sambubioside	nd	nd	0.14 ± 0	0.16 ± 0.04
			Delphinidin-3-O-(6-O-p-coumaroyl)-glucoside	0.19 ± 0.02	0.14 ± 0	nd	nd
			Delphinidin	0.12 ± 0	0.09 ± 0	nd	nd
		Malvidin
			Malvidin-3-O-sambubioside	nd	nd	0.14 ± 0	0.13 ± 0
			Malvidin-3-O-glucoside	1208.17 ± 100.56	245.13 ± 1.89	1443.36 ± 173.86	1098.94 ± 121.75
			Malvidin-3-O-(6-O-p-coumaroyl)-glucoside	33.45 ± 1.55	13.84 ± 0.51	6.99 ± 1.1	3.01 ± 0.49
			Malvidin-3,5-O-diglucoside	680.9 ± 31.09	417.55 ± 3.51	0.75 ± 0.15	0.59 ± 0.08
			Malvidin-3-O-(6-O-malonyl-beta-D-glucoside)	0.16 ± 0.02	0.1 ± 0	0.11 ± 0	0.1 ± 0
		Pelargonidin
			Pelargonidin-3,5-O-diglucoside	4.85 ± 0.52	1.34 ± 0	nd	nd
			Pelargonidin-3-O-(6-O-p-coumaroyl)-glucoside	0.21 ± 0.06	0.26 ± 0.07	0.2 ± 0.17	0.13 ± 0.05
			Pelargonidin-3-O-glucoside	2.65 ± 0.25	0.35 ± 0	8.97 ± 0.71	8.27 ± 1.45
		Peonidin
			Peonidin-3-O-rutinoside	0.14 ± 0	nd	0.81 ± 0.13	1 ± 0.19
			Peonidin-3-O-(6-O-p-coumaroyl)-glucoside	11.36 ± 0.77	1.7 ± 0.13	0.15 ± 0.01	0.13 ± 0.01
			Peonidin-3-O-(6-O-p-coumaroyl)-glucoside	nd	nd	26.54 ± 2.09	24.91 ± 4.94
			Peonidin-3-O-glucoside	135.52 ± 10.05	17.06 ± 0.29	634.86 ± 37.07	588.87 ± 51.37
			Peonidin-3,5-O-diglucoside	380.32 ± 15.44	182.4 ± 3.56	3.3 ± 0.23	3.03 ± 0.53
		Petunidin
			Petunidin-3-O-5-O-(6-O-coumaroyl)-diglucoside	30.02 ± 2.23	9.35 ± 0.12	nd	nd
			Petunidin-3-O-glucoside	199.22 ± 16.51	28.79 ± 0.28	424.28 ± 44.51	383.3 ± 61.92
			Petunidin-3-O-arabinoside	0.15 ± 0	0.1 ± 0	0.15 ± 0.01	0.17 ± 0.01
		Procyanidin
			Procyanidin A2	nd	nd	1.46 ± 0.26	1.78 ± 0.21
			Procyanidin C1	25.61 ± 1.62	43.38 ± 0.35	13.07 ± 1.09	14.63 ± 1.19
			Procyanidin B1	550.59 ± 38.3	590.98 ± 1.94	238.37 ± 6.12	275.64 ± 22.96
			Procyanidin B2	49.91 ± 3.07	74.79 ± 1.26	16.51 ± 1.83	17.14 ± 0.35
			Procyanidin B3	49.69 ± 2.55	43.16 ± 1.21	24.73 ± 0.67	30.78 ± 3.13
		Flavonoid
			Kaempferol-3-O-rutinoside	63.21 ± 2.86	12.78 ± 0.56	210.57 ± 11.93	268.88 ± 69.16
			Naringenin-7-O-glucoside	1.37 ± 0.08	1.12 ± 0.1	6.64 ± 0.18	6.78 ± 0.86
			Quercetin-3-O-glucoside	21.71 ± 2.39	13.03 ± 1.26	174.55 ± 8.02	203.78 ± 39.47
			Dihydromyricetin	0.48 ± 0.03	0.11 ± 0.02	0.76 ± 0.08	0.91 ± 0.22
			Rutin	nd	15.05 ± 1.01	71.93 ± 2.26	67.39 ± 9.89
			Naringenin	0.13 ± 0	0.03 ± 0	0.37 ± 0.04	0.3 ± 0.03
			Afzelin	0.28 ± 0.01	0.29 ± 0.02	nd	nd
		nd, not detected.
