# Supplementary material for: Combined Metabolome and Transcriptome Analysis Revealed the Accumulation of Anthocyanins in Grape Berry (Vitis vinifera L.) under High-Temperature Stress
Source: Plants (Basel). 2024 Aug 27;13(17):2394. doi: 10.3390/plants13172394 (PMC11397361; doi:10.3390/plants13172394)
Supplement: Supplementary file 1 [file plants-13-02394-s001.zip › plants-3128687-supplementary/Supplementary/Table S2.xlsx]

## Sheet: Sheet1
		Table S2: Summary of mRNA-seq quality of XH and FL with HT treatment. Three biological replicates were performed for each treatment.
		Sample	Clean Reads No.	Clean Data (bp)	Clean Reads %	Clean Data %	Q30 (%)
		XCK1_1	43167680	6475152000	91.08	91.08	93.17
		XCK1_2	35622482	5343372300	91.2	91.2	93.16
		XCK1_3	40734550	6110182500	91.19	91.19	92.45
		XT1_1	37744164	5661624600	91.29	91.29	92.87
		XT1_2	42898964	6434844600	91.82	91.82	92.95
		XT1_3	36104446	5415666900	91.62	91.62	92.5
		XCK2_1	39277778	5891666700	91.88	91.88	93.34
		XCK2_2	42770224	6415533600	91.97	91.97	92.52
		XCK2_3	40983210	6147481500	91.07	91.07	93.09
		XT2_1	42514608	6377191200	91.03	91.03	93.03
		XT2_2	45916216	6887432400	90.66	90.66	92.93
		XT2_3	43793074	6568961100	91.25	91.25	93.11
		XCK3_1	44630768	6694615200	91.71	91.71	92.67
		XCK3_2	47173546	7076031900	92.29	92.29	92.3
		XCK3_3	43538100	6530715000	91.67	91.67	92.79
		XT3_1	40732182	6109827300	91.83	91.83	90.41
		XT3_2	44469712	6670456800	91.47	91.47	92.49
		XT3_3	42066654	6309998100	91.58	91.58	92.5
		XCK4_1	46318912	6947836800	91.37	91.37	92.24
		XCK4_2	44291364	6643704600	91.88	91.88	92.37
		XCK4_3	48236074	7235411100	92.41	92.41	92.66
		XT4_1	42972936	6445940400	92.04	92.04	92.71
		XT4_2	42701954	6405293100	92	92	92.33
		XT4_3	47543332	7131499800	92.38	92.38	92.68
		FCK1_1	43504208	6525631200	91.82	91.82	92.83
		FCK1_2	41737448	6260617200	91.68	91.68	92.65
		FCK1_3	40559516	6083927400	91.79	91.79	92.55
		FT1_1	39225796	5883869400	91.96	91.96	92.53
		FT1_2	40346724	6052008600	92.14	92.14	92.35
		FT1_3	40701164	6105174600	91.89	91.89	92.43
		FCK2_1	40040532	6006079800	92.06	92.06	92.51
		FCK2_2	41802098	6270314700	92.56	92.56	92.28
		FCK2_3	38370256	5755538400	91.78	91.78	92.61
		FT2_1	46934176	7040126400	91.67	91.67	92.89
		FT2_2	41216254	6182438100	91.91	91.91	92.78
		FT2_3	43830538	6574580700	91.69	91.69	92.89
		FCK3_1	43984490	6597673500	91.95	91.95	92.67
		FCK3_2	41180824	6177123600	92.4	92.4	92.15
		FCK3_3	40047890	6007183500	92.41	92.41	92.24
		FT3_1	38256480	5738472000	92.34	92.34	92.75
		FT3_2	38751688	5812753200	92	92	91.32
		FT3_3	38323064	5748459600	92.19	92.19	92.25
		FCK4_1	40171188	6025678200	91.96	91.96	92.43
		FCK4_2	40889828	6133474200	91.88	91.88	92.47
		FCK4_3	40580812	6087121800	92.16	92.16	91.9
		FT4_1	40135276	6020291400	92.71	92.71	92.56
		FT4_2	43505042	6525756300	91.97	91.97	92.55
		FT4_3	42333188	6349978200	92.1	92.1	92.32
