# Supplementary material for: Combined Metabolome and Transcriptome Analysis Revealed the Accumulation of Anthocyanins in Grape Berry (Vitis vinifera L.) under High-Temperature Stress
Source: Plants (Basel). 2024 Aug 27;13(17):2394. doi: 10.3390/plants13172394 (PMC11397361; doi:10.3390/plants13172394)
Supplement: Supplementary file 1 [file plants-13-02394-s001.zip › plants-3128687-supplementary/Supplementary/Table S3.xlsx]

## Sheet: genes
		Table S3. Genes information involved in co-expression network analysis
			Gene ID	Name	Description
			VIT_04s0044g00020	CAT	catalase
			VIT_10s0116g01780	POD42-like	peroxidase 42-like
			VIT_19s0014g03160	por	protochlorophyllide reductase, chloroplastic
			VIT_14s0108g00830	MYBP306	myb-related protein 306
			VIT_06s0061g00750	SOD1	Cu/Zn superoxide dismutase-like
			VIT_18s0001g00290	OPCL1	4-coumarate--CoA ligase-like 5
			VIT_14s0030g01740	ZDS1	zeta-carotene desaturase, chloroplastic/chromoplastic
			VIT_04s0079g00680	PSY1	phytoene synthase 2, chloroplastic
			VIT_08s0007g07230	MYBCS1	Myb transcription factor
			VIT_17s0000g04150	LAR	leucoanthocyanidin reductase 2
			VIT_15s0046g01050	PYL9	abscisic acid receptor PYL9
			VIT_19s0015g01090	HSP90A	heat shock cognate protein 80
			VIT_01s0244g00010	bHLH137	transcription factor bHLH137
			VIT_07s0104g00930	GID1B	gibberellin receptor GID1B
			VIT_18s0001g08090	Aux/IAA	Aux/IAA protein
			VIT_06s0004g03690	GST-L3	glutathione S-transferase L3
			VIT_07s0005g01520	WRKY65	probable WRKY transcription factor 65
			VIT_05s0049g00090	ERS2	ethylene receptor 2
			VIT_18s0001g14310	F3H	flavanone 3-dioxygenase-like
			VIT_18s0072g00160	POD12	peroxidase 12
			VIT_06s0061g00450	4CL	4-coumarate--CoA ligase-like 7
			VIT_18s0041g00740	5,3GT	anthocyanidin 5,3-O-glucosyltransferase-like
			VIT_18s0041g00710	UGT88F3	UDP-glycosyltransferase 88F3
			VIT_16s0039g00970	GST	probable glutathione S-transferase
			VIT_01s0010g03930	WRKY75	probable WRKY transcription factor 75
			VIT_11s0016g03540	IAA27	auxin-responsive protein IAA27
			VIT_08s0105g00590	chlG	chlorophyll synthase, chloroplastic
			VIT_07s0005g04380	IAA11	auxin-responsive protein IAA11
			VIT_12s0028g00920	GST3	glutathione S-transferase 3
			VIT_05s0049g01090	GST23	glutathione transferase GST 23
			VIT_03s0038g04700	IFRL6	isoflavone reductase-like protein 6
			VIT_02s0033g00450	MYB113-like	transcription factor MYB113-like
			VIT_03s0038g04450	bZIP44	bZIP transcription factor 44
			VIT_00s0705g00010	CYP81E	isoflavone 2'-hydroxylase
			VIT_14s0068g00930	CHS	chalcone synthase
			VIT_12s0059g00590	GRIP31	ripening-related protein-like
			VIT_08s0007g03830	ALDO	fructose-bisphosphate aldolase cytoplasmic isozyme-like
			VIT_16s0022g01770	ENO	enolase
			VIT_05s0077g00810	CALM	calmodulin-4
			VIT_19s0085g00370	PGK	phosphoglycerate kinase, cytosolic-like
			VIT_04s0044g00710	UGP2	UTP--glucose-1-phosphate uridylyltransferase
			VIT_13s0064g01050	ANT	ADP,ATP carrier protein 1, mitochondrial
			VIT_13s0067g00660	CPD	cytochrome P450 90A1
			VIT_13s0156g00180	gltA	citrate synthase, mitochondrial
			VIT_08s0032g00840	SPP	sucrose-phosphatase 1
			VIT_17s0000g07650	gbsA	betaine aldehyde dehydrogenase 2, mitochondrial
			VIT_06s0009g01320	AAO	L-ascorbate oxidase
			VIT_16s0050g02670	speE	spermine synthase
			VIT_00s0373g00040	MDH2	malate dehydrogenase, glyoxysomal
			VIT_18s0001g03430	FLS5	flavonol synthase/flavanone 3-hydroxylase
			VIT_16s0013g00890	ERF2	ethylene-responsive transcription factor 2
			VIT_06s0004g07770	POD4	Peroxidase 4
			VIT_05s0020g02340	msrB	peptide methionine sulfoxide reductase B5
			VIT_12s0057g01330	XERICO	probable E3 ubiquitin-protein ligase XERICO
			VIT_07s0005g04890	GST	probable glutathione S-transferase
			VIT_10s0003g01460	SVCT1	nucleobase-ascorbate transporter 2
